# Supplementary material for: An exploratory metabolomic comparison of participants with fast or absent functional progression from 2CARE, a randomized, double-blind clinical trial in Huntington’s disease
Source: Sci Rep. 2024 Jan 11;14:1101. doi: 10.1038/s41598-023-50553-y (PMC10784537; doi:10.1038/s41598-023-50553-y)
Supplement: Supplementary file 2 — Supplementary Table S2. [file 41598_2023_50553_MOESM2_ESM.xlsx]

## Sheet: Table S2
Table S2.	LIPID MAPS shorthand notation (10) of lipids that were identified with nominal significance from Tables 2 and 3.
	Lipid	Shorthand notation
	C0	C0
	C10	C10
	C14:1	C14:1
	C16	C16
	C18	C18
	C18:1	C18:1
	C18:2	C18:2
	lysoPC a C16:0	LPC 16:0
	lysoPC a C16:1	LPC 16:1
	lysoPC a C17:0	LPC 17:0
	lysoPC a C18:0	LPC 18:0
	lysoPC a C18:1	LPC 18:1
	lysoPC a C18:2	LPC 18:2
	lysoPC a C20:3	LPC 20:3
	lysoPC a C20:4	LPC 20:4
	lysoPC a C24:0	LPC 24:0
	lysoPC a C26:1	LPC 26:1
	lysoPC a C28:1	PC O-28:1
	PC aa C28:1	PC 28:1
	PC aa C32:0	PC 32:0
	PC aa C32:2	PC 32:2
	PC aa C32:3	PC 32:3
	PC aa C34:1	PC 34:1
	PC aa C34:2	PC 34:2
	PC aa C34:3	PC 34:3
	PC aa C36:0	PC 36:0
	PC aa C36:1	PC 36:1
	PC aa C36:2	PC 36:2
	PC aa C36:3	PC 36:3
	PC aa C36:4	PC 36:4
	PC aa C38:0	PC 38:0
	PC aa C38:4	PC 38:4
	PC aa C38:5	PC 38:5
	PC aa C40:2	PC 40:2
	PC aa C40:3	PC 40:3
	PC aa C40:4	PC 40:4
	PC aa C42:1	PC 42:1
	PC aa C42:2	PC 42:2
	PC aa C42:4	PC 42:4
	PC aa C42:5	PC 42:5
	PC aa C42:6	PC 42:6
	PC ae C30:1	PC O-30:1
	PC ae C30:2	PC O-30:2
	PC ae C32:1	PC O-32:1
	PC ae C32:2	PC O-32:2
	PC ae C34:0	PC O-34:0
	PC ae C34:1	PC O-34:1
	PC ae C34:2	PC O-34:2
	PC ae C34:3	PC O-34:3
	PC ae C36:1	PC O-36:1
	PC ae C36:2	PC O-36:2
	PC ae C36:3	PC O-36:3
	PC ae C36:4	PC O-36:4
	PC ae C36:5	PC O-36:5
	PC ae C38:1	PC O-38:1
	PC ae C38:2	PC O-38:2
	PC ae C38:3	PC O-38:3
	PC ae C38:4	PC O-38:4
	PC ae C38:5	PC O-38:5
	PC ae C38:6	PC O-38:6
	PC ae C40:1	PC O-40:1
	PC ae C40:2	PC O-40:2
	PC ae C40:3	PC O-40:3
	PC ae C40:4	PC O-40:4
	PC ae C40:5	PC O-40:5
	PC ae C40:6	PC O-40:6
	PC ae C42:1	PC O-42:1
	PC ae C42:2	PC O-42:2
	PC ae C42:3	PC O-42:3
	PC ae C42:4	PC O-42:4
	PC ae C42:5	PC O-42:5
	PC ae C44:3	PC O-44:3
	PC ae C44:5	PC O-44:5
	PC ae C44:6	PC O-44:6
	SM (OH) C14:1	SM 33:1
	SM (OH) C16:1	SM 35:1
	SM (OH) C22:1	SM 41:1
	SM (OH) C22:2	SM 41:2
	SM (OH) C24:1	SM 43:1
	SM C16:1	SM 34:2
	SM C18:0	SM 36:1
	SM C18:1	SM 36:2
	SM C20:2	SM 38:3
	SM C24:0	SM 42:1
	SM C24:1	SM 42:2
	SM C26:1	SM 44:2
	CE(14:1)	CE 14:1
	CE(15:0)	CE 15:0
	CE(16:0)	CE 16:0
	CE(17:0)	CE 17:0
	CE(17:1)	CE 17:1
	CE(18:0)	CE 18:0
	CE(18:1)	CE 18:1
	CE(18:2)	CE 18:2
	CE(18:3)	CE 18:3
	CE(20:4)	CE 20:4
	CE(22:2)	CE 22:2
	CE(22:5)	CE 22:5
	Cer(d16:1/23:0)	Cer d16:1/23:0
	Cer(d16:1/24:0)	Cer d16:1/24:0
	Cer(d18:1/14:0)	Cer d18:1/14:0
	Cer(d18:1/16:0)	Cer d18:1/16:0
	Cer(d18:1/22:0)	Cer d18:1/22:0
	Cer(d18:1/23:0)	Cer d18:1/23:0
	Cer(d18:1/24:0)	Cer d18:1/24:0
	Cer(d18:1/24:1)	Cer d18:1/24:1
	Cer(d18:1/25:0)	Cer d18:1/25:0
	Cer(d18:2/22:0)	Cer d18:2/22:0
	Cer(d18:2/24:0)	Cer d18:2/24:0
	Cer(d18:2/24:1)	Cer d18:2/24:1
	Cer d18:0/22:0	Cer d18:0/22:0
	DG(14:0_14:0)	DG 14:0_14:0
	DG(16:0_18:2)	DG 16:0_18:2
	DG(16:1_18:2)	DG 16:1_18:2
	DG(17:0_18:1)	DG 17:0_18:1
	DG(18:1_18:1)	DG 18:1_18:1
	DG(18:1_18:2)	DG 18:1_18:2
	DG(18:1_18:3)	DG 18:1_18:3
	DG(18:2_18:2)	DG 18:2_18:2
	Hex2Cer(d18:1/18:0)	Hex2Cer d18:1/18:0
	Hex2Cer(d18:1/24:0)	Hex2Cer d18:1/24:0
	Hex3Cer(d18:1/24:1)	Hex3Cer d18:1/24:1
	HexCer(d18:1/23:0)	Hex-Cer d18:1/23:0
	HexCer(d18:1/24:0)	Hex-Cer d18:1/24:0
	HexCer(d18:1/24:1)	Hex-Cer d18:1/24:1
	HexCer(d18:2/22:0)	Hex-Cer d18:2/22:0
	EPA	FA 20:5
	FA(18:1)	FA 18:1
